# Supplementary material for: Interaction of mental comorbidity and physical multimorbidity predicts length-of-stay in medical inpatients
Source: PLoS One. 2023 Jun 22;18(6):e0287234. doi: 10.1371/journal.pone.0287234 (PMC10287009; doi:10.1371/journal.pone.0287234)
Supplement: S4 Table — Number of cases ratio and mean length-of-stay with and without mental comorbidity. -P: without psychiatric comorbidity. +P: with psychiatric comorbidity. (XLSX) [file pone.0287234.s004.xlsx]

## Sheet: Tabelle1
Department	N, cases Total	N, cases -P	N, cases +P	%, cases +P	LOS mean +- std Total	LOS mean +- std -P	LOS mean +- std +P
A	4355	3785	570	0.130884	10.0 +- 10.7	9.0 +- 8.7	16.7 +- 18.0
B	2318	1885	433	0.186799	7.1 +- 6.1	7.0 +- 6.0	7.5 +- 6.6
C	12064	10134	1930	0.15998	8.3 +- 14.2	7.2 +- 8.8	13.8 +- 28.6
D	5120	4074	1046	0.204297	10.4 +- 15.2	8.6 +- 9.7	17.6 +- 26.4
E	1463	1290	173	0.11825	8.1 +- 7.7	7.6 +- 7.4	11.6 +- 8.7
F	3233	3057	176	0.0544386	16.7 +- 15.5	15.8 +- 13.7	33.0 +- 30.0
SUM	28553	24225	4328	0.151578	9.8 +- 13.6	8.8 +- 9.8	15.2 +- 25.3
AVERAGE				0.142441
