# Supplementary material for: Interaction of mental comorbidity and physical multimorbidity predicts length-of-stay in medical inpatients
Source: PLoS One. 2023 Jun 22;18(6):e0287234. doi: 10.1371/journal.pone.0287234 (PMC10287009; doi:10.1371/journal.pone.0287234)
Supplement: S2 File — In the sheet “case_simulation”, enter values of interest in columns C-G to see the predicted length-of-stay in column H. The details of the contribution of each variable to the prediction are in columns M-S. The other sheets contain the coefficients that are used for the calculation. Highlighted yellow are the two numbers for example predictions mentioned in the discussion. (XLSX) [file pone.0287234.s006.xlsx]

## Sheet: case_simulation
	ENTER VALUES						RESULT					Calculation Details
Example nr	Intercept	Age	Gender	Main diagnosis chapter	Physical comorbidities Elixhauser score	Mental comorbidity presence	Length-of-stay predicted	LOS diff to selected case	Notes		LOS calculation:	Intercept	Age	Gender	Main diagnosis chapter	Physical comorbidities Elixhauser score	Mental comorbidity presence	Interaction Elixhauser and mental comorbity
1	Intercept	64	male	I Infectious,parasitic	2	no mental comorbidity	9.04294	compare to below	Fictive average case			9.07	0.770483	1	1	1.29402	1	1
2	Intercept	64	male	I Infectious,parasitic	2	mental comorbidity	12.0333	2.99037	Addition of mental comorbidity			9.07	0.770483	1	1	1.29402	1.13086	1.17671
3	Intercept	64	male	I Infectious,parasitic	7	no mental comorbidity	17.225	compare to below	Fictive case with high Elixhauser			9.07	0.770483	1	1	2.46484	1	1
4	Intercept	64	male	I Infectious,parasitic	7	mental comorbidity	34.4274	17.2024	Addition of mental comorbidity			9.07	0.770483	1	1	2.46484	1.13086	1.76741
5	Intercept	64	male	I Infectious,parasitic	3	no mental comorbidity	10.2868	compare to below				9.07	0.770483	1	1	1.47201	1	1
6	Intercept	64	male	I Infectious,parasitic	3	mental comorbidity	14.8487	4.56193				9.07	0.770483	1	1	1.47201	1.13086	1.27644
7	Intercept	64	male	I Infectious,parasitic	2	no mental comorbidity	9.04294	compare to below				9.07	0.770483	1	1	1.29402	1	1
8	Intercept	64	male	I Infectious,parasitic	3	no mental comorbidity	10.2868	1.24384				9.07	0.770483	1	1	1.47201	1	1
9	Intercept	64	male	I Infectious,parasitic	2	mental comorbidity	12.0333	compare to below				9.07	0.770483	1	1	1.29402	1.13086	1.17671
10	Intercept	64	male	I Infectious,parasitic	3	mental comorbidity	14.8487	2.8154				9.07	0.770483	1	1	1.47201	1.13086	1.27644
11	Intercept	20	female	II Neoplasms	2	mental comorbidity	21.7922					9.07	0.921751	1.01879	1.48586	1.29402	1.13086	1.17671
12	Intercept						#N/A					9.07	1	#N/A	#N/A	1	#N/A	#N/A

## Sheet: intercept
Variable	Meaning	Value	exp(Coefficient )
org_unit	291001	Intercept	9.07

## Sheet: categorical
Variable	Meaning	Value	exp(Coefficient)
gender	male	1	1
gender	female	2	1.01879
Main diagnosis chapter	I Infectious,parasitic	I	1
Main diagnosis chapter	II Neoplasms	II	1.48586
Main diagnosis chapter	III Blood, immune	III	0.85584
Main diagnosis chapter	IV Endocrine, nutritional, metabolic	IV	0.888181
Main diagnosis chapter	VI Nervous system	VI	1.01397
Main diagnosis chapter	VII Eye and adnexa	VII	0.858493
Main diagnosis chapter	VIII Ear and mastoid process	VIII	0.679894
Main diagnosis chapter	IX Circulatory system	IX	0.632665
Main diagnosis chapter	X Respiratory system	X	0.779541
Main diagnosis chapter	XI Digestive system	XI	0.904674
Main diagnosis chapter	XII Skin, subcutaneous tissue	XII	0.824772
Main diagnosis chapter	XIII Musculoskeletal, connective tissue	XIII	0.992724
Main diagnosis chapter	XIV Genitourinary system	XIV	1.13232
Main diagnosis chapter	XV Pregnancy, childbirth	XV	0.701537
Main diagnosis chapter	XVII Congenital malformations	XVII	0.590319
Main diagnosis chapter	XVIII Abnormal findings	XVIII	0.588492
Main diagnosis chapter	XIX Injury, poisoning, external cause	XIX	1.05317
Main diagnosis chapter	XXI Health services contact	XXI	0.390863
Mental comorbidity presence	mental comorbidity	1	1.13086
Mental comorbidity presence	no mental comorbidity	0	1

## Sheet: numerical
Variable	Mean	Std	exp(Coefficient )
Age	63.98	16.93	0.995934
Elixhauser score no mental			1.13755
Interaction Elixhauser and mental comorbity			1.08476

## Sheet: forppt
Org unit clinic	Age	Gender	Main diagnosis chapter	Somatic comorbidities count	Psychiatric comorbidities count	Length-of-stay prediction	LOS diff to average	LOS True		LOS calculation:	Org unit clinic	Age	Gender	Main diagnosis chapter	Somatic comorbidities count	Psychiatric comorbidities count
C Innere Medizin III	64	male	I Infectious,parasitic	9	0	5.33374					5.6461	-0.000713151	0	0	-0.153671	-0.157974
C Innere Medizin III	64	male	I Infectious,parasitic	10	0	6.03225	0.698507				5.6461	-0.000713151	0	0	0.544835	-0.157974
C Innere Medizin III	64	male	I Infectious,parasitic	9	1	6.24688	0.913146				5.6461	-0.000713151	0	0	-0.153671	0.755171
B Innere Medizin II	83	male	IX Circulatory system	7	0	6.66874	1.335	12			8.12301	-0.678206	0	0.932593	-1.55068	-0.157974
F Innere Medizin V	60	female	I Infectious,parasitic	28	1	26.0664	20.7326	69			11.7026	0.141917	0.34872	0	13.118	0.755171
